# Supplementary material for: Evaluation of Circulating MicroRNAs and Adipokines in Breast Cancer Survivors with Arm Lymphedema
Source: Int J Mol Sci. 2022 Sep 26;23(19):11359. doi: 10.3390/ijms231911359 (PMC9570352; doi:10.3390/ijms231911359)
Supplement: Supplementary file 1 [file ijms-23-11359-s001.zip]

Archive with 1 entries (1 files):
- ijms-1881086-supplementary.pdf
